# Supplementary material for: Historical contingency impacts on community assembly and ecosystem function in chemosynthetic marine ecosystems
Source: Sci Rep. 2021 Jul 7;11:13994. doi: 10.1038/s41598-021-92613-1 (PMC8263718; doi:10.1038/s41598-021-92613-1)
Supplement: Supplementary file 2 — Supplementary Table 1. [file 41598_2021_92613_MOESM2_ESM.xlsx]

## Sheet: Sheet1
Supplementary Table 1. List of the main bacterial OTUs in the wood at different time of incubation in aquaria inoculated with water from 3m depth, 500m depth or in open circulation.
	Identity	Blast result	References	Source	Silva annotation					Reference sequence
OTU85	0.99	uncultured		Aplysina aerophoba	Proteobacteria	Alphaproteobacteria	Rhodospirillales	Rhodospirillaceae	Thalassospira	AATGAACGTTGGCGGCAGGCTTAACACATGCAAGTCGAACGAAAAGTAAACTTCGGTTTATGGATTCGTGGCGGACGGGTGAGTATAATATAGAAATTTACCGAGCACTGGGGGATAACAGTTGGAAACGACTGATAATACCGCATACGCCATATTGGGAAAACTAAGGTGGTGTTCGATGAGTCTATACCGGATTAGCTAGTTGGTAGGGTAAAGGCCTACCAAGGCGACGATCTGTAGCTGGTTTGAGAGGATGATCAGCCACACTGGGACTGAGACACGGCCCAGACTCCTACGGGAGGCAGCAGTGAGGAATATTGCACAATGGGCGAAAGCCTGATGCAGCCATGCCGCGTGAATGAAGAAGGTTTTAGGATTGTAAAGTTCTTTCAATGGTGA…
OTU78	0.97	19129866	Sunagawa 2009	Montastraea faveolata in aquarium	Firmicutes	Clostridia	Clostridiales	Family XII	Fusibacter	GATGAACGCTGGCGGCGTGCTTAACACATGCAAGTCGAGCGAGAAGTTCTTAAATGAACCTTCGGGTGAATGCGAGAATGGAAAGCGGCGGACGGGTGAGTAACGCGTGGGTAACCTGCCCCATACAGAGGGATAGCCACTGGAAACGGTGATTAATACCTCATAAGACCACAGTACCGCATGGTACACGGGTAAAAACTCCGGTGGTATGGGATGGACCCGCGTCTGATTAGCTAGTTGGTGAGGTAACGGCTCACCAAGGCGACGATCAGTAGCCGACCTGAGAGGGTGATCGGCCACACTGGAACTGAGACACGGTCCAGACTCCTACGGGAGGCAGCAGTGGGGAATATTGCACAATGGGGGAAACCCTGATGCAGCAACGCCGCGTGAGCGATG…
OTU76	1	28820118	Tanaka 2017	Abalone gut	Proteobacteria	Epsilonproteobacteria	Campylobacterales	Campylobacteraceae	Arcobacter	AGTGAACGCTGGCGGCGTGCTTAACACATGCAAGTCGAACGAGAACGGGTTATAGTTTACTATAACTGTCAGCTAAGTGGCGCACGGGTGAGTAATATATAGGTAACGTGCCCTAGAGAGGGGGATAACATTTGGAAACGAATGCTAATACCCCATATGCCTTTAAGTCTTAAGACTGCAAGGGAAATATTTATAGCTCTAGGATCGGCCTGTACGGTATCAGTTTGTTGGTGAGGTAATGGCTCACCAAGACTATGACGCCTAACTGGTTTGAGAGGATGATCAGTCACACTGGAACTGAGACACGGTCCAGACTCCTACGGGAGGCAGCAGTGGGGAATATTGCACAATGGACGAAAGTCTGATGCAGCAACGCCGCGTGGAGGATGACACATTTCG…
OTU70	0.93	19129866	Sunagawa 2009	Montastraea faveolata in aquarium	Lentisphaerae	Oligosphaeria	Desulfovibrionales	Desulfovibrionaceae	Desulfovibrio	GATGAACGCTGTCGGTATGGATTAGGCATGCAAGTCGAACGGGAAGCTTGAAATTGATTCTTCGGATGATTTTTTAGGTGGAGAGTGGCGAAAGGGTGAGTAACGCGTGAGCAACCTGCCTCCAAGTCGGGGATAACAGTTGGAAACGACTGCTAATACCGGATGTGGTGTTAATATCGCATGATATTAACACTAAAAATTTATTGCTTGGAGATGGGCTCGCGTACCATTAGCTAGTTGGTGAGGTAACGGCTCACCGAGGCAACGATGGTTAGGTGGTCTGAGAGGACGATCACCCACACTGGGACTGAGACACTGCCCAGACTCCTACGGGAGGCTGCAGTCGAGAATCTTCCGCAATGCGCGAAAGCGTGACGGAGCAATACCGAGTGTGTGATG…
OTU6	0.93		unpublished	activated sludge	Proteobacteria	Alphaproteobacteria	Rhodospirillales	Rhodospirillaceae	Candidatus Riegeria	AACGAACGCTGGCGGCAGGCCTAACACATGCAAGTCGAACGAGATCTTCGGATTTAGTGGCGCACGGGTGAGTAACACGTGGGAATCTACCTATCAGTACGGGATAACAGTTGGAAACGACTGCTAATACCGTATACGCCCTTAGGGGGAAAGATTTATTGCTGATAGATGAGCCCGCGTCCAATTAGATAGTTGGTGAGGTAATGGCTCACCAAGTCTACGATTGGTAGCTGGTCTGAGAGGATGACCAGTCACACTGGGACTGAGACACGGCCCAGACTCCTACGGGAGGCAGCAGTGGGGAATATTGGACAATGGAGGCAACTCTGATCCAGCCATGCCGCGTGAGTGAAGAAGGCCTTAGGGTTGTAAAGCTCTTTCGCCGGTGAAGATGATGAC…
OTU51	0.95	21993397	Guri et al 2012	Rimicaris exoculata	Proteobacteria	Epsilonproteobacteria	Campylobacterales	Campylobacteraceae	Arcobacter	AGTGAACGCTGGCGGCGTGCTTAACACATGCAAGTCGAACGAGAACGGGATTTAGCTTGCTAAATTTGTCAGCTAAGTGGCGCACGGGTGAGTAATATATAGTTAACCTGCCTTAGAGAAGGGGATAATTGTTGGAAACGACTTGTAAGACCCTATATGCCTTTAATACATAAGTATGCAAGGGAAATATTTATAGCTCTAAGATGGGACTGTACGGTATCAGCTAGTTGGTGAGGTAATGGCTCACCAAGGCTATGACATCTAACTGGTTTGAGAGGATGATCAGTCACACTGGAACTGAGACACGGTCCAGACTCCTACGGGAGGCAGCAGTGGGGAATATTGCACAATGGACGAAAGTCTGATGCAGCAACGCCGCGTGGAGGATGACACTTTTCG…
OTU50	0.99	15282603	acinas 2004	sea water	Proteobacteria	Epsilonproteobacteria	Campylobacterales	Campylobacteraceae	Arcobacter	AGTGAACGCTGGCGGCGTGCCTAACACATGCAAGTCGAACGAGAACGGGTATTAGTTTACTAATACTGTCAGCTAAGTGGCGCACGGGTGAGTAATATATAGTTAATCTGCCCCAAAGAAGAGAATAATTGTTGGAAACGACTTGTAATGCTCTATATGCCTTTATTACATAAGTAAGCAAGGGAAACATTTATGGCTTTGGGATGAGACTGTACGGTATCAGCTAGTTGGTGAGGTAATGGCTCACCAAGGCAATGACATCTAACTGGTTTGAGAGGATGATCAGTCACACTGGAACTGAGACACGGTCCAGACTCCTACGGGAGGCAGCAGTGGGGAATATTGCACAATGGAGGAAACTCTGATGCAGCAACGCCGCGTGGAGGATGACACATTTCG…
OTU5	1		unpublished	microbial mat	Proteobacteria	Deltaproteobacteria	Desulfovibrionales	Desulfovibrionaceae	Desulfovibrio	ATTGAACGCTGGCGGCGTGCCTAACACATGCAAGTCGAACGCGAAAGTCTCTTCGGAGATGAGTAGAGTGGCGCACGGGTGAGTAACGCGTGGATAATCTACCTATTGGTACGGGACAACAGTTGGAAACGACTGCTAATACCGTATAAGCTGGAAACGGGAAAGGGGGCCTCTTCTTGAAAGCTCTCGCCAGTAGATGAGTCCGCGTTTCATTAGCTAGACGGTGGGGTAACGGCCTACCGTGGCAACGATGAATAGCAGGCCTGAGAGGGTGGCCTGCCACACTGGGACTGGAACACGGCCCAGACTCCTACGGGAGGCAGCAGTGGGGAATATTGCGCAATGGACGAAAGTCTGACGCAGCGACGCCGCGTGGAGGATGAAGGTTTTCGGATCGTA…
OTU47	1	21169465	Khelaifia 2011	Desulfovibrio piezophilus	Proteobacteria	Deltaproteobacteria	Desulfovibrionales	Desulfovibrionaceae	Desulfovibrio	ATTGAACGCTGGCGGCGTGCTTAACACATGCAAGTCGAGCGAGAAAGCTTTCTTCGGAAAGTGAGTAGAGCGGCGCACGGGTGAGTAACGCGTGGATAATCTACCCTAGAGATCGGGATAACAGTTGGAAACGGCTGCTAATACCGTATAATCTTCATATTTAACTTTATGTTGCAAAGATGGCCTCTATTTATAAGCTATCGCTTTGGGATGAGTCCGCGTCTCATTAGATTGTTGGTGGGGTAATGGCCTACCAAGTCTACGATGAGTAGCTGGTCTGAGAGGATGATCAGCCACACTGGGACTGAAACACGGCCCAGACTCCTACGGGAGGCAGCAGTGGGGAATATTGCGCAATGGGGGAAACCCTGACGCAGCGACGCCGCGTGTAGGAAGAAG…
OTU435	0.96	19129866	Sunagawa 2009	Montastraea faveolata in aquarium	Firmicutes	Clostridia	Clostridiales	Family XII	Fusibacter	GATGAACGCTGGCGGCGTGCTTAACACATGCAAGTCGAGCGAGAAATTTTCAAATGAACCTTCGGGTGAATGAGAAAATGGAAAGCGGCGGACGGGTGAGTAACGCGTGGGTAACCTGCCCCATACAGAGGGATAGCCACTGGAAACGGTGATTAATACCTCATAAGACCACAGTACCGCATGGTACACGGGTAAAAACTCCGGTGGTATGGGATGGACCCGCGTCTGATTAGCTAGTTGGTGAGGTAACGGCTCACCAAGGCGACGATCAGAAGCCGACCTGAGAGGGTGATCGGCCACACTGGAACTGAGACACGGTCCAGACTCCTACGGGAGGCAGCAGTGGGGAATATTGCACAATGGGGGAAACCCTGATGCAGCAACGCCGCGTGAGCGATG…
OTU31	0.96	19078958	Laik 2009	upwelling water	Spirochaetae	Spirochaetes	Spirochaetales	Spirochaetaceae	Spirochaeta	AACGAACGCTGGCGGCACGTTTTAAGCATGCAAGTCGAACGGTAGGAAGTGCTTGCACTTCTTAGAGTGGCGAACGGGTGAGTAACACGTAGATGATCTACCTTTTAGTTGGGGATAGCCCATGGAAACATGGAGTAATACCGAATAATCTCTTATTGCTTTAGTGATTAGAGGAAAGTACCGTTTGGTACGCTGAAAGATGAGTCTGCGCACTATTAGCTAGTTGGTGGGGTAATGGCCTACCAAGGCGACGATAGTTAGCCGACCTGAGAGGGTGATCGGCCACATTGGGACTGAGACACGGCCCAGACTCCTACGGGAGGCAGCAGCTAAGAATCTTCCGCAATGGGCGCAAGCCTGACGGAGCGATGCCGCGTGGATGAAGAATGCAGAGATGTT…
OTU25	0.95	27092130	Mancuso 2016	seawater	Proteobacteria	Epsilonproteobacteria	Campylobacterales	Campylobacteraceae	Arcobacter	AGTGAACGCTGGCGGCGTGCTTAACACATGCAAGTCGAACGAGAACGGGTTAAAGCTTGCTTTAACTGTCAGCTAAGTGGCGCACGGGTGAGTAATATATAGTTAATCTGCCTTAGAGAAGAGAATAATTGATGGAAACGTCTTGTAATGCTCTATATGCCTTTATGACATAAGTCAGCAAGGGAAATGCTTTAGTGCTCTAAGATGAGACTGTACAGTATCAGCTAGTTGGTGAGGTAATGGCTCACCAAGGCAATGACGCTTAACTGGTTTGAGAGGATGATCAGTCACACTGGAACTGAGACACGGTCCAGACTCCTACGGGAGGCAGCAGTGGGGAATATTGCACAATGGACGAAAGTCTGATGCAGCAACGCCGCGTGGAGGATGACACTTTTC…
OTU20	0.99	19218411	Gutierrez 2009	salt marsh	Proteobacteria	Gammaproteobacteria	Vibrionales	Vibrionaceae	Vibrio	ATTGAACGCTGGCGGCAGGCTTAACACATGCAAGTCGAGCGGTAACAGAAGAGAGCTTGCTTTCTTGCTGACGAGCGGCGGACGGGTGAGTAATGCCTGGGAAATTGCCCTGATGTGGGGGATAACCATTGGAAACGATGGCTAATACCGCATGATGTCTACGGACCAAAGAGGGGGACCTTCGGGCCTCTCGCGTCAGGATATGCCCAGGTGGGATTAGCTAGTTGGTGAGGTAATGGCTCACCAAGGCGACGATCCCTAGCTGGTCTGAGTGGATGATCAGCCACACTGGAACTGAGACACGGTCCAGACTCCTACGGGAGGCAGCAGTGGGGAATATTGCACAATGGGCGCAAGCCTGATGCAGCCATGCCGCGTGTATGAAGAAGGCCTTCGGGT…
OTU2	0.95	unpublished		sludge wastewater	Bacteroidetes	Bacteroidia	Bacteroidales	Marinilabiaceae	Marinifilum	GATGAACGCTAGCGACAGGCCTAACACATGCAAGTCGAGGGGTATAAGCAGCTTGCTGCTTAGAGACCGGCGCACGGGTGAGTAACGCGTATGCAACCTGCCTTTTACCGGGGGATAGCCCAGGGAAACCTGGATTAATACCGCATAATAATTAGGGGCCGCATGGTTTTTAATTTAAAACTCCGGTGGTAAAAGATGGGCATGCGTAGCATTAGTTAGTTGGTAAGGTAACGGCTTACCAAGACGATGATGCTTAGGGGGTCTGAGAGGATAGTCCCCCACACTGGTACTGAGACACGGACCAGACTCCTACGGGAGGCAGCAGTGAGGAATATTGGTCAATGGGCGGAAGCCTGAACCAGCCATGTCGCGTGCAGGATGACGGCCCTATGGGTTGTA…
OTU1987	0.99	unpublished		anoxic sediments	Proteobacteria	Gammaproteobacteria	Vibrionales	Vibrionaceae	Photobacterium	ATTGAACGCTGGCGGCAGGCCTAACACATGCAAGTCGAGCGGTAACAGAAAGAAAGCTTGCTTTCTTTGCTGACGAGCGGCGGACGGGTGAGTAATGCCTGGGAATATGCCTTAGTGTGGGGGATAACTATTGGAAACGATAGCTAATACCGCATAACGTCTTCGGACCAAAGAGGGGGACCTTCGGGCCTCTCGCGCTAAGATTAGCCCTGGTGGGATTAGCTAGTTGGTGAGGTAAAGGCTCACCAAGGCAACGATCCCTAGCTGGTCTGAGAGGATGATCAGCCACACTGGAACTGAGACACGGTCCAGACTCCTACGGGAGGCAGCAGTGGGGAATATTGCACAATGGGGGAAACCCTGATGCAGCCATGCCGCGTGTATGAAGAAGGCCTTCGG…
OTU17	0.98	unpublished		seagrass Halophila stipulacea	Proteobacteria	Gammaproteobacteria	Vibrionales	Vibrionaceae	Vibrio	ATTGAACGCTGGCGGCAGGCCTAACACATGCAAGTCGGGCGGTAACAGAAGAAAGCTTGCTTTCTTGCTGACGAGCGGCGGACGGGTGAGTAATGCTTAGGAAGTTGCCCGGTAGAGGGGGATAACCATTGGAAACGATGGCTAATACCGCATACACTCTTCGGAGCAAAGCAGGGGACCTTAGGGCCTTGCGCTATCGGATACGCCTAAGTGAGATTAGCTAGTTGGTGAGGTAAAGGCTCACCAAGGCGACGATCTCTAGCTGGTCTGAGAGGATGATCAGCCACACTGGAACTGAGACACGGTCCAGACTCCTACGGGAGGCAGCAGTGGGGAATATTGCACAATGGGGGAAACCCTGATGCAGCCATGCCGCGTGTATGAAGAAGGCCTTCGGGT…
OTU138	0.99	unpublished		coastal water	Proteobacteria	Gammaproteobacteria	Vibrionales	Vibrionaceae	Vibrio	ATTGAACGCTGGCGGCAGGCCTAACACATGCAAGTCGAGCGGTAACAGAAGAAAGCTTGCTTTCTTGCTGACGAGCGGCGGACGGGTGAGTAATGCCTGGGAAATTGCCCTGATGTGGGGGATAACCATTGGAAACGATGGCTAATACCGCATAATAGCTTCGGCTCAAAGAGGGGGACCTTCGGGCCTCTCGCGTCAGGATATGCCCAGGTGGGATTAGCTAGTTGGTGAGGTAAGGGCTCACCAAGGCGACGATCCCTAGCTGGTCTGAGTGGATGATCAGCCACACTGGAACTGAGACACGGTCCAGACTCCTACGGGAGGCAGCAGTGGGGAATATTGCACAATGGGCGCAAGCCTGATGCAGCCATGCCGCGTGTATGAAGAAGGCCTTCGGGT…
OTU13	0.98	unpublished		marine sediment	Proteobacteria	Deltaproteobacteria	Desulfovibrionales	Desulfovibrionaceae	Desulfovibrio	ATTGAACGCTGGCGGCGTGCTTAACACATGCAAGTCGAGCGAGAAAGCTCTCTTCGGAGAGTGAGTAGAGCGGCGCACGGGTGAGTAACGCGTGGATAATCTACCCCGAAGATCGGGATAACAGTTGGAAACGACTGCTAATACCGTATATCCTGCATATTTAACTTTATGTGGTAAAGGTGGCCTCTATTTATAAGCTACTACTTTGGGATGAGTCCGCGTCTCATTAGATTGTTGGTGGGGTAATGGCCTACCAAGTCTACGATGAGTAGCTGGTCTGAGAGGATGATCAGCCACACTGGGACTGAAACACGGCCCAGACTCCTACGGGAGGCAGCAGTGGGGAATATTGCGCAATGGGGGAAACCCTGACGCAGCGACGCCGCGTGTAGGAAGAAG…
OTU126	0.88	unpublished		wetland	Verrucomicrobia	Opitutae	Puniceicoccales	Puniceicoccaceae	Coraliomargarita	AGTGAACGTTGGCGGCGTGGTTCAGACATGCAAGTCGAGGGGCAGCATTGGCTTCGGCCAGATGGCGACCGGCGAACGGGTGCGTAACACGTGAACAACTTGCCTTTAAGTGGGGGATAGCCCGTCGAAAGATGGATTAATACCGCATGTGGCCCTACTAACTCATGTTAGTTTGGTTAAAGCTTGCAATGGCGCTTAGAGAGAGGTTCGCGGCCTATCAGCTTGTTGGTGAGGTAACGGCTCACCAAGGCAAAGACGGGTAGCTGGTCTGAGAGGATGATCAGCCACACTGGAACTGAGACACGGTCCAGACACCTACGGGTGGCAGCAGTTTCGAATCATTCACAATGGGGGCAACCCTGATGGTGCGACGCCGCGTGGGGGATGAAGGCTTTCGGG…
OTU114	0.95	unpublished		sediment	Spirochaetae	Spirochaetes	Spirochaetales	Spirochaetaceae	Spirochaeta	AACGAACGCTGGCGGCACGTTTTAAGCATGCAAGTCGAACGGTAACCAGGTGCTTGCACTTGGCTAGAGTGGCGAACGGGTGAGTAACACGTAGATGATCTACCTTTTAGTTGGGGATAGCCCATGGAAACATGGAGTAATACCGAATAATCTCTTACAGTTTTAGCTGTTTGAGGAAAGAAGCTTTTGCTTTGCTGAAAGATGAGTCTGCGCACTATTAGCTAGTTGGTGGGGTAAAGGCCTACCAAGGCGACGATAGTTAGCCGACCTGAGAGGGTGATCGGCCACATTGGGACTGAGACACGGCCCAGACTCCTACGGGAGGCAGCAGCTAAGAATCTTCCGCAATGGACGCAAGTCTGACGGAGCGATGCCGCGTGGATGAAGAATGTCGAGAGA…
OTU11	0.94	unpublished		drilling fluid	Proteobacteria	Alphaproteobacteria	Rhodospirillales	Rhodospirillaceae	Candidatus Riegeria	AACGAACGCTGGCGGCAGGCCTAACACATGCAAGTCGAACGAGACCTTCGGGTCTAGTGGCGCACGGGTGAGTAACGCGTGGGAATCTACCTTGAAGCCTGGGATAACCATTGGAAACGATGGCTAATACCGGATACGCCCCATGGGGGAAAGATTTATCACTTCAAGATGAGCCCGCGTCCAATTAGGTAGTTGGTGAGGTAATGGCTCACCAAGCCTACGATTGGTAGCTGGTCTGAGAGGATGACCAGCCACACTGGGACTGAGACACGGCCCAGACTCCTACGGGAGGCAGCAGTGGGGAATATTGGACAATGGGGGCAACCCTGATCCAGCCATGCCGCGTGAGTGAAGAAGGCCTTAGGGTTGTAAAGCTCTTTCGCCGGTGAAGATGATGAC…
OTU1086	0.99	unpublished		marine sediments	Proteobacteria	Deltaproteobacteria	Desulfovibrionales	Desulfovibrionaceae	Desulfovibrio	ATTGAACGCTGGCGGCGTGCCTAACACATGCAAGTCGAACGCGAAAGTTTCTTCGGAAATGAGTAGAGTGGCGCACGGGTGAGTAACGCGTGGATAATCTACCTATTGGTACGGGACAACAGTTGGAAACGACTGCTAATACTGTATAAGCTGGAAACGGGAAAGGGGGCCTCTTCTTGAAAGCTCTCGCCAGTAGATGAGTCCGCGTTTCATTAGCTAGACGGTGGGGTAACGGCCTACCGTGGCAACGATGAATAGCAGGCCTGAGAGGGGGGCCTGCCACACTGGGACTGGAACACGGCCCAGACTCCTACGGGAGGCAGCAGTGGGGAATATTGCGCAATGGACGAAAGTCTGACGCAGCGACGCCGCGTGGAGGATGAAGGTTTTCGGATCGTA…
OTU105	0.93	unpublished		soil	Fusobacteria	Fusobacteriia	Fusobacteriales	Leptotrichiaceae	uncultured	GATGAACGCTGACAGAATGCTTTACACATGCAAGTCTACTCGAACACTCTTCGGAGTTATTAGGGTGGCGGACGGGTGAGTAACGCGTAAAGAACTTGCCTTTTAGCTCGGGACAACAGTTGGAAACGACTGCTAATACCGGATATTATGAACTTATGGCATCATAGGTTTATGAAAGCTATATGCGCTAAAAGAGAGCTTTGCGTCCTATTAGCTAGTTGGTGAGGTAATGGCTCACCAAGGCGACGATAGGTAGCCGGCCTGAGAGGGTGAACGGCCACAAGGGGACTGAGACACGGCCCTTACTCCTACGGGAGGCAGCAGTGGGGAATATTGGACAATGGACCAAAAGTCTGATCCAGCAATTCTGTGTGCACGATGAAGGTTTTCGGATCGTAA…
